# Supplementary material for: Jaundice-predominant manifestation of Kawasaki disease in children
Source: Front Pediatr. 2024 Jan 9;11:1281909. doi: 10.3389/fped.2023.1281909 (PMC10803413; doi:10.3389/fped.2023.1281909)
Supplement: Supplementary file 1 [file Table1.xlsx]

## Sheet: 工作表1
Case numbers	Publication year	Journal	Author	Title
1	2012	The Pediatric Infectious Disease Journal Volume 31, Number 7, July 2012	Mercedes Ibáñez-Alcalde et al.	cholestasis as the initial feature of kawasaki disease
2
3
4	2012	JPGN 2012;55: 380–383	Andrea Taddio et al.	Acute Febrile Cholestatic Jaundice in Children: Keep in Mind Kawasaki Disease
5
6
7
8
9	2013	JPGN 2013;56: 297–299	Mohammed Eladawy et al.	Kawasaki Disease and the Pediatric Gastroenterologist: A Diagnostic Challenge
10
11
12
13	2020	BMC Gastroenterology (2020) 20:352	Krishan Pratap et al.	Hepatic predominant presentation of Kawasaki disease in adolescence case report and review of literature
14			Bader-Meunier et al.
15	2016	Italian Journal of Pediatrics (2016) 42:27	Keeling et al.	Kawasaki disease and hepatobiliary involvement: report of two cases
16	2008	Digestive and Liver Disease 40 (2008) 582–584	Valentini et al.	Acute cholestasis: Atypical onset of Kawasaki disease
17	2016	Gastroenterol Hepatol. 2016;39(4):301-304	Vázquez et al.	Cholestatic hepatitis inimmunoglobulin-resistant Kawasaki disease
18	1996	Arch Pddiatr 1996:3:694-696	A Desgtipesl et al.	Acute episode of cholestasis as the first manifestation of Kawasaki disease
19	2013	Journal of Adolescent Health 52 (2013) 131–133	Kelly Nicole Fradin et al.	An Adolescent With Fever, Jaundice, and Abdominal Pain: An Unusual Presentation of Kawasaki Disease
20	2015	Sri Lanka Journal of Child Health, 2015; 44(1): 58-60	P J Perera et al.	An atypical case of Kawasaki disease presenting with cholestatic jaundice
21	2015	Arch Pediatr Infect Dis. 2015 October; 3(4): e27594.	Ahmad Talebian et al.	Jaundice as an Unusual Presentation of Kawasaki Disease: A Case Report
22	2018	Hindawi Case Reports in Medicine Volume 2018, Article ID 4930234, 2 pages	B. O. Kılıç et al.	An Unusual Presentation of Kawasaki Disease: Gallbladder Hydrops and Acute Cholestatic Hepatitis
23	2017	Bezmialem Science 2017; 5: 86-9	Nilüfer GÖKNAR et al.	A Case of Kawasaki Disease with Initial Presentation of Arthritis and Icterus
24	1980	CMA JOURNAL/MAY 10, 1980/VOL. 122	OTTO H. PRIsCO TEIXEIRA et al.	Kawasaki disease, or mucocutaneous lymph node syndrome: report of seven cases in North America
25
26	2020	Clinical Practice and Cases in Emergency Medicine 142 Volume IV, no. 2: May 2020	LCDR William Bylund et al.	Acute Jaundice in a Six-year-old: An Unusual Presentation of Atypical Kawasaki Disease
27	2013	Indian J Pediatr (March 2013) 80(3):261–262	Anjum Grewal et al.	Kawasaki Disease Masquerading as Jaundice
28	2004	Journal of Gastroenterology and Hepatology (2004) 19, 713–715	BRIGITTE GRANEL et al.	Painful jaundice revealing Kawasaki disease in a young man
29	2007	Paediatr Child Health Vol 12 No 3 March 2007	Ravinder Singh et al.	Atypical Kawasaki disease and gastrointestinal manifestations
30	2017	The Turkish Journal of Pediatrics 2017; 59: 84-86	Ayşe Kaman et al.	Two cases of Kawasaki disease presented with acute febrile jaundice
31
32	2019	Reumatol Clin. 2019;15(6):e114–e115	José Allan Martínez Vázquez et al.	Acute Kidney Injury and Cholestasis Associated With Kawasaki Disease in a 9-year-old: Case Report
33	2021	The Indian Journal of Pediatrics (April 2021) 88(4):379–380	Sumantra Sarkar et al.	Jaundice at the Onset: A Rare Event in Kawasaki Disease
34	1990	Z Kinderehir 45 (1990) 50-51	C. Luzzatto et al.	Obstructive Jaundice in Kawasaki's Disease
35	2003	ActaPaediatr Taiwan. May-Jun 2003; 44(3):174-6.	Wan-Ten Chen et al.	Kawasaki Disease Presenting with Hepatitis and Prolonged Fever: Report of One Case
36	2005	HK J Paediatr (new series) 2005;10:204-206	DML WONG et al.	Unusual Presentation of Kawasaki Disease in an Adolescent Male Presenting With Hepatorenal Failure: Case Report
37	2015	International Journal of Rheumatic Diseases 2015	Tugba KOCA etal.	Kawasaki disease in a 9-year old girl presenting with febrile cholestasis: case report and review of literature
38	2000	Clinical and Experimental Rheumatology 2000; 18:779-780.	F. Falcini et al.	Acute febrile cholestasis as an inaugural manifestation of Kawasaki's disease
39	2011	The american federation for medical research	Brar CK et al.	cholestasis as an atypical and misleading presentation of kawasaki disease: case report and literature review
new addition
40	2020	Scand J Rheumatol. 2021 Jul;50(4):327-329.	G Anjani et al.	Fulminant acute liver failure as an unusual presentation of Kawasaki disease
41	2016	Clin Pediatr (Phila). 2016 Jan;55(1):73-5.	Indrajit Majumdar et al.	Kawasaki Disease Masquerading as Hepatitis: A Diagnostic Challenge for Pediatricians
42	2016	Gastroenterol Hepatol. 2016 Apr;39(4):301-2	Rosmari Vázquez Gomis et al.	Cholestatic hepatitis in immunoglobulin-resistant Kawasaki disease
